# Supplementary material for: Senescence-associated signature based on immunotherapy response sequencing reveals PPIL3 as target for bladder cancer treatment and prognosis prediction
Source: Front Immunol. 2025 Jun 26;16:1613056. doi: 10.3389/fimmu.2025.1613056 (PMC12240782; doi:10.3389/fimmu.2025.1613056)
Supplement: Supplementary Table 1 — The information of primers and antibodies used in the experiments. [file Table1.xlsx]

## Sheet: Sheet1
primers
PPIL3	Sequence (5' -> 3')
Forward Primer	GAGGAGGCAACAGTATTTGGG
Reverse Primer	GTTCGGGCCATTATTAGCCATAG
CD274	Sequence (5' -> 3')
Forward Primer	TGGCATTTGCTGAACGCATTT
Reverse Primer	TGCAGCCAGGTCTAATTGTTTT
HOXB5	Sequence (5' -> 3')
Forward Primer	AACTCCTTCTCGGGGCGTTAT
Reverse Primer	CATCCCATTGTAATTGTAGCCGT
BMP6	Sequence (5' -> 3')
Forward Primer	AGCGACACCACAAAGAGTTCA
Reverse Primer	GCTGATGCTCCTGTAAGACTTGA
FN1	Sequence (5' -> 3')
Forward Primer	CGGTGGCTGTCAGTCAAAG
Reverse Primer	AAACCTCGGCTTCCTCCATAA
GAPDH	Sequence (5' -> 3')
Forward Primer	GGAGCGAGATCCCTCCAAAAT
Reverse Primer	GGCTGTTGTCATACTTCTCATGG
antibodies for immunohistochemistry
anti-BMP6	(1:500, 55421-1-AP, Rabbit, IgG, proteintech)
anti-FN1	(1:100, MAB51255, Mouse, IgG, Bioswamp)
anti-CD274	(1:400, ab205921, Rabbit, IgG, abcam)
anti-HOXB5	(1:100, NBP3-04470, Rabbit, IgG, Novus)
anti-PPIL3	(1:200, 15671-1-AP, Rabbit, IgG, proteintech)
antibodies for WB
anti-p16	(1:1000, ab270058, Rabbit, IgG, abcam)
anti-p21	(1:1000, 2947, Rabbit, IgG, CST)
anti-PPIL3	(1:1000, 15671-1-AP, Rabbit, IgG, proteintech)
anti-β-actin	(1:20000, 66009-1-Ig, Mouse, IgG, proteintech)
