# Supplementary material for: Senescence-associated signature based on immunotherapy response sequencing reveals PPIL3 as target for bladder cancer treatment and prognosis prediction
Source: Front Immunol. 2025 Jun 26;16:1613056. doi: 10.3389/fimmu.2025.1613056 (PMC12240782; doi:10.3389/fimmu.2025.1613056)
Supplement: Supplementary Table 2 — The information of differentially expressed genes (DEGs) from sequencing data analysis results. [file Table2.xlsx]

## Sheet: Sheet1
gene
IGF2
C20orf85
ADH4
INA
LDHAL6A
L3MBTL1
MYO3A
ADH7
PIK3C2G
OSER1
TTI1
PZP
GGT7
PABPC1L
NR4A1
GDPD2
DNAAF1
PTPRR
LHX4
BSN
CYP2W1
CLGN
TBX1
TRPC4AP
MSI1
ADH6
SERINC3
RP11-526A4.1
LRRTM3
SDC4
POLR2C
ZNF512B
MYT1
SIM2
ERV3-1
LPIN3
CEP250
CAPN14
ZSWIM3
SLC5A12
ACVR2B
ACOT8
GRM3
NCOA6
SNTG1
NXPH4
NFS1
CSMD1
PM20D1
ZNF117
TTC21A
ROPN1L
ZNF804B
MYBL2
SS18L1
TMEM145
MVK
CCNF
YWHAB
APOL4
UBXN2A
NDRG1
AC004381.6
DCDC2B
CACNA1I
SRRM3
RAF1
LAMA5
ADH1C
GAD1
CPSF6
CLEC16A
CYP2C19
DLEC1
UGT2A3
DSPP
HS3ST6
BMPR1B
TMEM9
VSTM2L
ATP12A
ZGPAT
C2orf44
MKRN2OS
MFSD2B
EDARADD
SLC13A4
VPS37D
NUP107
H3F3B
GABRQ
DEPDC4
CNOT2
METTL1
DNTTIP1
TEKT5
MDM2
PBK
MTG2
ATP6V1B1
LPCAT3
EFHB
EGF
PTH2R
E2F8
FBXL2
PLCD1
HAP1
MAP7D2
SGOL1
CABLES2
ERRFI1
CDKN2C
FOSB
FITM2
SREBF1
ALPP
DDX27
GMEB2
TSPAN31
DUSP9
GSPT1
C16orf87
BCAM
GPLD1
RMI2
AMN
FGF12
NWD2
MMP15
OXSR1
FGFR3
RBM39
GSTA1
AHCY
SORD
NUDT21
SNX13
POTEM
ZNF513
SDC1
CLEC18B
YTHDF1
TOMM34
XYLB
SMARCD2
FZD3
RIPK4
SCGB1A1
TSPAN13
COG4
SEMA3F
PMFBP1
POMGNT2
LSM14B
SLC29A2
DRC7
NNAT
TAMM41
PARN
SLC30A10
CYB5R1
PPARA
SNN
ATP6V1E2
RAD54L
POTEE
NTS
SYNJ2BP-COX16
TRPV4
WDR72
MARS
CENPO
ZMYND8
EMX1
PLA2G6
RAB3A
PCIF1
CDC20B
BPIFB1
AHR
ESPN
CDCA8
PRPF19
TSNAXIP1
FABP7
NR1I3
ACTR5
RECQL4
TSSC1
FAM19A2
FAM183A
RAC3
NCOA5
PAXBP1
CDH12
ACAA1
KCNH8
TMPRSS11A
COL22A1
CEP72
RAET1L
TK1
NDUFA4L2
RHBDD2
SRP68
RPRD1B
NPIPA7
ENPEP
SLC45A2
UNG
PRPF6
DNAJA3
GANAB
MLXIPL
FNTB
GRIN3B
ALOX15
DNAH3
C11orf65
ACAD10
ARHGAP39
CYP2A6
FANCE
ELF5
HDHD1
TRAP1
SULT2A1
UBP1
CIT
CCND1
ARL6IP1
AC024592.12
GPT
USP7
PPM1E
TFF2
IRX5
ZFHX3
HCAR2
CYP2D6
VWA3A
GPR158
RGS6
ETV5
LRRC4
CNTFR
MARCH9
ULBP2
BNIP3
PLEKHH1
ZMYND10
CCDC34
MKS1
TRAK1
GLTP
ADI1
MYH7B
CMTM8
PAXIP1
RNFT2
ZNF335
HECTD4
GSTA2
SLCO1B3
GJA3
AKR1B10
SLC6A8
KIAA1467
EIF6
PPL
HSPB1
HM13
CALB1
PGAM2
CDC25A
RAB6A
OR7D2
HCN3
LIPK
FOS
CDK4
CCDC148
FANCD2
SV2B
RFC5
CYP2C18
LRTOMT
SNTN
APOB
KDM1A
RRN3
GAS2
OR7A5
SLX4
UBE2C
MSTO1
OR8A1
PCP4L1
RPN2
QRFPR
SIK1
TOP2B
ZNF208
CEP131
WNT16
ESCO2
CHPT1
KDELR1
MPP5
CYP2F1
SMIM24
PRB2
GRHL1
ISYNA1
MTMR7
TH
ZBTB41
ATAT1
MMEL1
CCNB2
MLIP
CDCA2
FRRS1
TMEM132E
EPHA1
SYBU
CACNA1D
RALGAPB
BANK1
PROKR1
MIPOL1
CASC10
RCC2
POC1A
DLK2
GINS2
NPRL3
DDB1
BPIFA2
AKR7A3
TTC32
ERP29
ARFRP1
STX6
C19orf57
ADAD2
DLX5
PTPN23
GRPEL1
SLC38A4
GPR98
CRAMP1L
C19orf54
MIS18A
PLXNA2
CCDC17
RAPGEFL1
SLC9A6
MKRN2
UQCC1
USH1G
STYXL1
MATN4
GTSE1
CTNNBL1
ARFGEF2
CHD6
TTC23L
IP6K2
HEATR6
CPB2
PRSS27
SMARCC1
LYPD2
B4GALT5
NDUFAF3
SLCO1A2
UHRF1
MGME1
CBS
C17orf53
VN1R1
SLC2A1
GOT2
CCDC77
CLK2
MYCN
TAF6L
SLC22A25
ASF1B
CLDN10
CDC25C
ITGA2B
SLC4A11
PBLD
GINS3
BEND3
STPG2
PPTC7
USP30
NKIRAS1
TPD52L2
SCPEP1
KIF15
KCNH5
SEC24C
PRB3
ERLIN2
COPG1
TRIM71
NCAPD2
NUSAP1
SYT1
PMS2
KIF3C
FASN
RIMS4
OXSM
METTL21B
LGI3
ACBD7
HSP90AA1
RAB40C
ULK4
TIMELESS
SLC25A13
CNGB3
COL9A1
ONECUT1
BRINP3
RSL1D1
CLCN1
MFSD3
MAPT
NME9
PHF8
PIP4K2C
SACM1L
SHISA9
LMNB1
HIST2H2BF
ZNF395
OSBPL2
DNAH2
IGSF11
CFAP43
MDH2
IRS2
ACKR3
SLC41A3
CDC45
PGBD2
CAPN7
SLC6A1
DNALI1
GPHN
OR2J3
PAX7
LPHN1
NELFCD
ATP5B
PANX2
MT-ND6
ARG2
GSS
ZNF296
GPR75
OTUB1
C1orf174
MANBAL
FOPNL
PPME1
WDR49
ANGPTL4
HSD17B11
CCDC47
EPT1
CYP2C9
KLHL32
GSR
XPO1
FADS6
ZNF365
SYCP2
BPTF
TICRR
EZH2
UGT8
CCDC86
POLR3B
PXMP2
THUMPD2
RARB
NCAPG2
YEATS2
MCRS1
NOMO1
KDM4D
RGS11
CXorf57
ITLN1
RABGAP1L
BRAP
SLC9A8
HIST1H2BH
WNK3
LYPD3
ADAM17
ETNK2
ABCC1
ZNF707
GOLGA4
VCX3A
GLT8D1
CCDC175
SST
LONRF1
SOS1
UGT2B15
CD2AP
MYL4
ADRA2C
AGMO
RBM12
CFAP52
EAF1
ZNF12
CENPV
LEKR1
PLCXD1
DIDO1
FBXL16
DNAJB1
TFCP2L1
STK4
TPX2
AKR1C4
CELSR1
WFDC2
HESX1
SLC35C2
DLGAP3
CHERP
LINC00083
FLNB
MAP1LC3A
DUSP1
ZNF385C
CHN2
DOCK1
HSBP1
ACSS3
NKD2
PKNOX2
NCKIPSD
AKR1B1
EFNA3
MBOAT1
NUP93
NQO1
POLA2
RITA1
CP
TMEM213
POFUT2
HDAC1
TRAF7
LY6K
TMEM117
TET3
CNOT1
DCUN1D1
SCN5A
TRIP13
CPS1
GLDN
DDX55
WNT6
GCKR
LHX4-AS1
EMC9
LCA5L
EIF1B
WNT9A
WSB2
NPW
PDIA2
CHRNG
KAT2B
VPS52
KRT15
UCKL1
EXOC6B
PLCG1
PPP1R15A
GLS2
MEAF6
ZNF66
TBC1D32
GYS1
VIL1
CYP2A7
LIN28B
SOSTDC1
BMP8B
UBE2O
NOMO2
AAR2
TTC7B
CENPH
EFCAB12
ZNF616
LETM1
NCBP2L
KDM3A
NEK4
ANXA10
CSTB
CLPB
ATP6V1C2
PRSS54
CCDC113
NKTR
CTCF
HMGCL
ZKSCAN2
UTP20
THRB
ERICH6
POTEI
PIGU
ZNF648
LRIG1
MLH1
TMEM54
AC003002.6
LCLAT1
CFAP126
DEPDC5
EZR
MPP2
EXO1
KIF22
SLC38A1
OR7C1
POTEJ
POTEG
UGT2B28
EIF2B1
NPIPA1
PANX3
IQCD
PERP
CDCA7L
UBE3B
VAX2
ZNF821
CPSF4
PCID2
SUN1
ZNF670
POTEF
P4HA1
RFC2
CNTN5
ERGIC3
ZNF620
CDKN1B
CSRNP1
TMEM143
EMC8
FTCD
ISPD
AKR7A2
TMC5
PUM2
PDCD6IP
MATN3
ZNF217
AGR2
SETD4
GEN1
GCAT
PCLO
LRFN2
MKL2
CTTN
SNAP91
CHAF1B
TRIM29
CCDC157
TOP2A
OR8G5
COA4
DHX35
ATAD2
RCOR2
ZNF596
CATSPER2
GRIN2D
ADAT1
LPPR3
PBRM1
NOL11
DHCR7
ATAD5
AK7
SESTD1
SCNN1B
DCAF7
DCAF15
ABCC6
GPR179
KIAA0895L
YWHAG
SLC23A1
SLC51A
RLF
RP11-1212A22.4
DSN1
ZNF492
EFS
ACTR6
MTFR2
RBM10
ZNF334
GPT2
SMC4
NOMO3
TFF3
SEC13
DDOST
PPIP5K1
PCYOX1L
DACH2
TYW1B
DEGS2
ZC3H18
SPATA17
TMEM120A
CLASP2
EYS
RANGAP1
STPG1
CD200R1L
PUM1
NPIPA8
MED24
WDR48
PAN2
MCM10
FAM131C
PCBP2
ZACN
SLCO4C1
C16orf58
AIG1
BTBD2
NOTCH3
DNASE1L2
SPDYE2
RALY
NKAIN2
MED13
FAM72D
GUCY2C
PAIP2B
CCNE1
RNF111
BRE
ITIH2
GOLGA6L10
NSUN2
SLC15A1
IRGM
ICK
SPATA21
DPP3
OARD1
PPP1R3A
ITFG1
PASD1
AKTIP
CD9
CSE1L
TTC25
RUVBL2
CFAP20
BUB1B
RGPD2
SLC16A9
KRIT1
RSPH10B
VPRBP
HOOK1
RFT1
CASC1
CD36
TUSC2
PCMTD2
LRRC46
TDP1
ULBP1
NAPSA
SMC1B
UGT2B7
ANKRD62
OSCP1
RIC8B
SC5D
CTRL
FAM83H-AS1
PTPRB
FRS2
CEP95
CSTF1
CILP2
CLDN12
RPGRIP1
NRXN3
ZSCAN20
MBTD1
CDH24
SATL1
INCENP
OIP5
TFDP1
PSMB2
TBC1D31
HPCAL4
GAD2
IDH1
SNRNP40
TULP1
ILDR1
TTC8
USP10
TCAIM
BLCAP
LAD1
PODXL2
CDK5RAP1
TSPAN14
SYT16
ERVV-1
ACADSB
RAD51B
ZNF205
TMBIM6
PARPBP
BRIP1
PPFIA4
CACNA1S
STX3
ACVR1C
ZNF185
POLR3K
SLC5A3
WDR59
EPM2AIP1
ANO3
ZNF341
CYP19A1
KLC2
CLUH
HIST1H3G
SMUG1
TMEM254
KIF2C
NMD3
TBC1D5
IFT52
ROCK2
SFMBT1
TP53BP2
ZC3H3
LPCAT4
CBX1
KIF4A
CAPN1
CLTCL1
IFT172
RALGAPA2
CASKIN1
RINT1
PCNT
MZT1
HIST1H2BD
SS18L2
HYDIN
KLK13
SLC7A2
BHMT
PPP1R37
ADPRHL1
PRR11
GCN1L1
PCDHB6
TGIF2-C20orf24
HMGXB4
RBBP8NL
ZNF695
HOXA3
SPTB
SPATC1L
LHX9
MAPK15
TENM1
RP11-295M3.4
WDR43
GALM
MAOA
ALKBH2
EPCAM
BRWD1
GPR156
ULBP3
TDRD9
BTNL2
MTNR1B
C2orf43
CCDC144NL
KIAA0556
VPS35
PATL1
PTK2
NOL12
LRMP
METTL7B
MT-CO2
KLF5
MEP1A
CIAPIN1
AFF2
MBTPS1
HLTF
LIPJ
NOS1AP
MPND
LDHD
NIPBL
POTEH
SIX4
GPD1L
E2F7
RP11-136C24.3
SREBF2
PLEKHH3
NUP37
FOXN4
BIVM
GTF3C1
TTC3
TMEM231
PSMD3
AKAP14
GAS8
ZNF282
CNTN3
TUNAR
ENY2
LRRC24
C3orf62
KDM5B
ATPIF1
SIAH1
NPB
HHLA3
ESPL1
GNL3
WDR4
FAM83D
DDX11
GTF2H3
C7orf55-LUC7L2
TM9SF4
BZW2
CIRH1A
C9orf135
CYP4Z1
TTK
EIF2AK1
COX7A2L
KHDRBS1
ASB14
KIFC1
SETD5
DNAJC27
HIST1H4H
RBM4B
DKC1
DEPDC1B
UGT1A10
OTOP3
ORAOV1
TTLL9
SYDE2
MFN2
LIPC
LRP6
STAU2
ZDHHC2
PIPOX
MPHOSPH10
SCGB3A1
CNIH2
XRCC3
GGA3
GRIK2
POLE
KLLN
EIF4H
TMX2
KCNJ13
RTN4R
SLC38A2
SPINK4
KIAA1324L
DNAJC2
INTS2
DTWD2
GAGE12H
SF3A3
CSNK2B-LY6G5B-562
DPT
UBD
PRUNE2
GRIN2A
TENM2
CXCL3
ZBED6CL
CNN1
PTGS1
MMP7
FOLR3
LGALS4
SMAD7
ACTC1
SP5
SPECC1
HEATR9
TNF
NEURL3
CPA6
TNFRSF11B
RASSF10
NPBWR1
NEXN
IFIT3
SQRDL
SLC26A4
APOL6
CCDC71L
MT1H
SLC39A8
CLDND2
CTSL
L1CAM
GPR84
CCL13
SIGLEC12
CFB
COL23A1
NCF4
ICAM1
CTNND2
LAG3
IDO1
UCK1
CISH
IL32
SYNGR3
OLFM4
NUPR1
NTSR1
LILRA6
IFNG
IL1R2
PPIL3
ARSF
KCNMB1
SYK
CXCL5
VASH1
WBSCR17
IL1B
NCS1
CSF2
C2
LYZ
CXCL1
NLRP10
LILRB4
RP11-277P12.6
KCNH2
GSPT2
MRAS
RARRES3
GRIN3A
SERPINA9
CSF2RA
SYNM
SHOX2
FGF16
PLEKHO1
CSF1
CCL5
CPA4
ADTRP
SLITRK2
CXCL10
G0S2
RPS27L
LTF
RNASE1
SOD2
VSIG4
FASLG
PLAU
HS3ST4
CDSN
COL4A3
FCGBP
C2CD4A
S1PR2
ARL14
ZBED2
SLC46A2
RBM3
TCHH
PIGR
KLF13
GRAMD2
CTD-2521M24.10
MMP9
RINL
TAP1
TFPI
LACTB
ST3GAL6
MZB1
S100A7A
TNIP3
RILPL2
SHROOM1
ALG2
PTPRJ
FNBP1
FN1
GSN
OTUD1
COL19A1
CLN3
TRIM47
FCER1G
HELB
SSFA2
CTSB
ACTR3
CD14
MFI2
IFI30
TXNDC15
C12orf5
CITED4
MAPK4
SIGLEC14
NGFR
NQO2
ITGAE
TRIM22
DOK2
THBD
CWH43
JADE2
CECR6
CABLES1
CD274
GZMA
GBP4
GUCA1B
NFKBIE
SMOX
MMP12
CHIT1
NANS
FAM167A
AKAP5
MOB3A
SAA2
RASGEF1B
SPP1
PIM2
MAMDC2
NUDT2
HLA-E
STK17A
ELAVL4
PTGR1
RELB
OLR1
TMEM127
CHGA
SH3PXD2B
MSC
SOX10
C9orf40
KRT1
LDOC1
HLA-F
CCL8
TGM2
SLC7A7
TMEM150B
FCRL5
TREML2
CD209
SLC8A1
SLAMF8
CAMK2A
GNE
IFI27L2
C1orf61
TNR
TAP2
SORCS3
TMEM229A
NCR1
LILRB1
ACTBL2
FAM46C
CNDP2
DRAXIN
FER1L5
WDR64
SEMA4D
RNF144B
FAM49A
HAVCR2
TBXAS1
ENC1
TNS1
TMEM106A
FMNL1
ZBP1
BCL2L15
MROH7
PRSS3
IL21R
KLF1
MCEMP1
GSDMA
C5orf30
C1QC
CD82
MSLN
UBE2QL1
MIXL1
FCGR1A
DNLZ
FLNC
RPS6KA2
STK17B
INSIG2
CCL24
SLAMF7
VOPP1
SERPINA1
KLHL13
MAPKAP1
TMEM158
PI15
CXCL8
ARHGAP22
FZD10
UPRT
WARS
ADAMTSL4
FNDC1
HLA-DOA
TSPAN5
IL12RB1
HLA-DRA
SUCNR1
PML
SLC2A6
RNASE2
P2RX4
FRMPD4
CD160
TMEM200C
ACTN1
SARDH
ST8SIA4
FCGR2A
RAPGEF1
LILRB5
MAF
NUGGC
CD300C
HLA-DRB5
CRYM
GNLY
SEMA7A
KLRC2
CXCL16
CHRNA7
HSPB7
SAMSN1
PRDM8
PSMB9
KCNE3
IRF4
HLA-C
C1QA
CCL20
SPHK1
KCNA2
CCND2
CHL1
C1orf95
FPR3
EVA1A
C1orf168
CD47
CCL2
PSORS1C1
CRISP3
FLNA
LY6G6C
KYNU
CHST2
HLA-A
HLA-DRB1
BATF2
HLA-B
ASB5
FYN
C14orf169
EPB41L3
FAM214B
HLA-DPB1
ARRB1
MMP3
CDKL1
MICAL2
CD163
SHC3
TLR2
CCL22
MKX
PORCN
FAS
SPN
TFPI2
CLEC5A
PRR5L
ANKRD12
SIGLEC7
PSD4
C4orf50
PTPRN
BACH1
TUBA8
HLA-DMA
CTC-435M10.3
CD8B
APOL3
NOG
SYNE3
ADAMDEC1
IL21
LAP3
F5
KIAA1462
FNIP2
LHFPL2
CCDC107
FCRL4
TAPBP
QPCT
P2RX1
XIRP1
TOR1B
LAT2
NCKAP1L
MT2A
ABCC3
DCC
VSIG1
CTSE
RHOH
SAMD9L
HAPLN3
RNF213
TIMP1
KCNMA1
KIAA1644
DES
LYN
GPR176
LRRC8A
CTHRC1
CNDP1
AXL
CD74
PLCL2
PAQR5
PHLDA1
ACTRT3
MMP14
CASP5
P2RX7
ACTB
ACTG2
ZNF175
SPI1
TTC24
GABRP
GBP5
LY96
GMFG
TMSB4X
GPRIN3
PCDHB2
PROK2
FURIN
ITGB7
BTBD19
CXCL13
CD101
RP11-195F19.5
LGALS1
TSC1
SDF2L1
GPR132
FTH1
FGL2
ZBTB43
USP14
EMP3
CHI3L1
GZMH
LILRB2
OPTN
ARHGAP26
LPXN
SLC19A3
RGS4
NRP2
OGFRL1
LGALS9
DSE
CSRP1
TNFRSF17
IGSF6
PNLDC1
TYROBP
AGR3
PTPN7
FGF14
XKR4
FBXW5
DENND1C
TM4SF19
FFAR3
PPM1M
TNFSF13
TLN1
SDR16C5
PAH
CFLAR
MMP17
ALDH1B1
PDE4DIP
XCL2
RGAG4
IGFBP5
IL15RA
STXBP5L
LRP5L
MT-CO3
GPR82
MYL9
HTRA4
SH2D5
RNASE6
CD33
IGFLR1
SLFN11
FOXB1
CMTM5
CALHM2
MALT1
S100B
EEF1A1
PRRX1
BHLHA15
SNAI3
A3GALT2
RHOF
MYO1G
NR1H3
SPEG
FAM78A
DSG1
SAP30L
ACE
ASCL2
RASD2
ICAM4
UNC5A
NTRK1
VENTX
IRF1
HABP4
SLC13A5
SGTB
PDZK1IP1
SIGLEC11
TUBA1A
PPP1R16B
PHYHIP
TM6SF1
PRKCDBP
SLC5A8
PSMB10
SH2B3
RAP2B
ACOT9
C4orf26
VEPH1
TPM2
URM1
ACP2
ASB2
PNMA3
CTSK
B2M
CEACAM21
ERAP2
MYBPC3
MSN
SNX19
IL2RA
MUC5AC
PTGIS
PLK2
VAPA
LPAR6
ATP5D
ITGA5
GZMB
ZYX
TSPAN4
TOR4A
REG4
DSCAM
INSM1
TPBG
NOD2
NCAM1
HDAC4
PLXNC1
GFPT2
PTPRZ1
SLC30A1
TNFRSF18
UGT1A8
RASAL3
ANKRD22
EMILIN2
HEPHL1
HGD
GPR25
TLR4
DNAJC1
KIAA1755
PTPN2
OLIG1
PGBD5
SPCS3
HSPA5
C9orf16
CTSC
PRELID1
GRAMD1A
EVI2A
KRT86
FCGR2B
COL4A4
NUDCD3
SOCS1
CD300LF
IL2RB
RGS13
RFTN1
ADAM8
TGFBI
RNF180
SELPLG
NRXN1
GGT1
ABI3
GBP1
SLC11A1
CCRL2
ABL1
CD3G
CSF2RB
APOBR
CD6
SSR4
PLRG1
RASSF5
FBXO10
HTR2A
PROSER2
SLC43A2
CDK9
TXN
MYH11
MYLK
OGDH
TSPAN11
ILK
TMEM51
APOE
RAB42
TOX
IER3
C5orf49
LAX1
KLRC1
CR2
GPBAR1
RPS26
DNAJB5
DACT3
CCDC74A
STX8
RXFP1
LAIR1
ARHGDIB
TNFAIP8L2
ATP8B4
HSPB6
GRM5
TPTE2
RAB29
STX11
SERPING1
ADAM28
SOCS2
ASPN
PLAUR
ZDBF2
NT5E
HLA-DQA2
PRF1
BTN3A2
PPP1R26
SPOCK1
QPCTL
DNAJB9
HCST
INPP1
GNAL
HLA-DPA1
AC069368.3
HK3
PCBP3
IRF8
RASGRP1
TMEM176B
HLA-DMB
PTGIR
ICAM3
AEN
CORO1A
MATK
CD3D
GFI1
NFE2L3
CNTNAP5
CRABP2
HOXB8
ACTA2
HLX
FAM173A
PIK3AP1
RGS10
RARRES2
RABEPK
CD300E
SFTPA2
IFFO1
CREG2
HPS6
ZNF469
MAOB
KIR2DL4
NRG1
MFNG
RUSC2
CTDP1
OSTM1
GIMAP2
EPSTI1
THBS2
RSRP1
BAG1
JSRP1
PSMB8
ARRDC4
GLRX
CD8A
PDLIM7
CYTH4
TNFRSF11A
PTGS2
STARD7
TNFAIP8
RAB30
TWIST2
RPL36AL
SIRPA
TLR8
SSTR3
FOXD3
TRAF1
GAB3
DOCK8
ADAM29
GAPVD1
RGS3
ATP6V0D2
KCNAB2
SASH3
SIGLEC10
BEST1
TMEM220
FCGR3A
SPRR2F
LAPTM5
FAM189A1
CLTA
PDGFB
TNFAIP3
OSBPL6
TMEM171
CYP7B1
IL4I1
TNFRSF9
MB21D1
ABO
CST4
MCU
DNAH8
CCL4L1
SNX20
CCL15
PPM1K
GRAMD1B
CCDC117
SFXN3
GJC2
C9orf69
SULF2
ARSA
IRGQ
UNC80
LOXL3
MIEF2
ADORA2A
ABCD2
AKT3
DOK1
ARPC1B
PLOD3
RAC2
CD248
CXCL11
F3
PCOLCE2
KCNK6
C2orf61
PLA2G7
DSEL
GIMAP6
PRSS23
MEDAG
TRIM6-TRIM34
TSSK2
KLHL41
CST6
PRSS35
SDC2
PTPN22
UQCRQ
JAK3
NRROS
DCAF10
PDE4A
SSTR2
KLRK1
RNF165
MS4A4A
GGT5
FKBP11
VEGFA
SELM
PENK
DBH
C1QB
ACKR4
NDST1
RRAD
PDE1B
LRRC15
TRIM61
EMILIN1
GATM
RMDN2
CDKN2B
IL27RA
TNS3
ADAM19
HIC1
CTSS
AMMECR1L
CCR1
SFTPA1
HIST1H4F
BEND6
GIMAP1
STAB1
XAF1
FAM92B
SOWAHC
C5AR1
CD4
ZFR2
MLPH
CYBB
SULT1C2
GIMAP7
FTCDNL1
NKX2-3
CYBA
MEFV
EVX2
GLIS1
ARHGAP30
PTK2B
CAPG
IL1RAPL2
ADCY5
TRAF2
CD276
INSRR
UBASH3A
PPAPDC3
FCGR1B
VASN
HEXA
BCR
TSHR
FAM46B
XBP1
LAT
MPP4
OPCML
PLK3
TFEB
HEPH
GAS1
S100A7
LACC1
CD80
SMTN
DOK3
LONRF3
THG1L
ZEB2
LILRA5
C2orf40
USP20
TLR9
SIGLEC6
SHC1
ELOF1
MMP19
ACAP1
CLEC4D
SLC2A3
LCP2
BNIPL
PTPN18
BATF
FAM102A
MARCH2
SURF6
DGKB
CD68
S100A4
ARMCX1
FBXW10
IFITM3
ACP5
IFNGR1
PYGM
HRH2
GJB1
EOMES
FBXO39
LIMS1
KCTD17
PSTPIP1
CHRM2
RGS20
KIFC3
KLHL6
PRAC1
SIGLEC1
FBXL22
HMGA2
MGAT4B
B3GALT6
IFIT2
CHST11
TNFSF13B
PLEKHO2
FAP
FERMT3
KRT14
CLEC4A
GPR133
NEFH
DCHS2
SH3BGRL3
KCND3
MYOCD
ZNF385B
STAT1
FBXO32
CYP20A1
GPR15
RNF222
VTN
SAA1
CLEC3A
CCL4
AIF1
GDA
PCSK7
GRIK5
CD84
GPR68
GBP3
MMP8
BCAR1
TRAM1L1
C9orf72
RNASE7
RBMXL2
RUNX2
DIXDC1
CD300A
LMCD1
CCM2
ZNF32
TNFAIP6
MVP
CTSZ
PARVB
PLA2G5
PTPN5
SNAP29
MITD1
HRH1
KCNA3
LHX8
NRG3
NAV2
BNC2
RNF113A
TNFSF14
ISG20
STIM1
GRAP2
ZNF383
ITM2A
SEC61B
ZNF585A
ZDHHC1
PPIF
RAMP1
[truncated: 742 more rows]
