# Supplementary material for: Senescence-associated signature based on immunotherapy response sequencing reveals PPIL3 as target for bladder cancer treatment and prognosis prediction
Source: Front Immunol. 2025 Jun 26;16:1613056. doi: 10.3389/fimmu.2025.1613056 (PMC12240782; doi:10.3389/fimmu.2025.1613056)
Supplement: Supplementary Table 3 — The information of senescence-related datasets. [file Table3.xlsx]

## Sheet: Sheet1
E2F1
E2F3
NF1
PTEN
COL3A1
CKS1BP7
E2F4
EGR1
ALDH1A1
LAMA1
ID1
MARCKS
BMI1
CCN4
CCNB1
LDB2
CDC25B
OPTN
CDKN1A
CDKN1C
CDKN2A
CDKN2B
CDKN2D
CITED2
HTATIP2
HBS1L
RAB31
ESM1
HPS5
FILIP1L
CLTB
COL1A2
CRYAB
CCN2
CYP1B1
F3
ALDH1A3
FN1
TES
GSN
GUK1
NRG1
HSPA2
IGSF3
IFI16
IFNG
IGFBP1
IGFBP2
IGFBP3
IGFBP4
IGFBP5
IGFBP6
IGFBP7
ING1
IRF5
IRF7
RHOB
MDM2
MMP1
NDN
NME2
SERPINE1
SERPINB2
MAP2K3
RGL2
RAB5B
RAB13
RABGGTA
RAC1
RBL2
CCND1
RRAS
S100A11
SMURF2
SMPD1
SOD1
SPARC
STAT1
TFAP2A
TGFB1I1
THBS1
TNFAIP2
TNFAIP3
TP53
VIM
MAP1LC3B
AOPEP
TSPYL5
PEA15
CREG1
EIF2S2
CXCL14
CD44
ISG15
AGR2
ANXA1
AQP3
C15orf48
CEACAM5
CEACAM6
CLDN4
CLDN7
CLIC3
CRABP2
CXCL17
DSC2
ELF3
FABP5
GPRC5A
IL1RN
KRT13
KRT16
KRT17
KRT6A
KRT6B
KRT7
LCN2
LY6D
LYPD3
MAL2
MALL
MUC4
PDZK1IP1
PI3
PRSS22
PSCA
S100A7
S100A8
S100A9
S100P
SAA1
SERPINB1
SERPINB3
SERPINB4
SLPI
SPRR1B
SPRR2A
SPRR2D
SPRR3
SULT2B1
TACSTD2
TSPAN1
WFDC2
AKT3
MIR543
CDK2
CDK6
ZMPSTE24
CDKN1B
KAT5
PLK2
NEK6
ZNF277
CGAS
COMP
MAPK14
VASH1
PLA2R1
SMC5
SIRT1
MORC3
NUP62
ABL1
ULK3
RSL1D1
FBXO5
FBXO4
GCH1
MAGEA2B
NSMCE2
H2AX
HLA-G
HMGA1
HRAS
ID2
IGF1R
ING2
KIR2DL4
ARG2
LMNA
BMAL1
MIR10A
MIR146A
MIR17
MIR188
MIR217
MIR22
MIR34A
MAGEA2
MAP3K3
MAP3K5
MIF
MNT
ATM
NPM1
YBX1
OPA1
PAWR
ABI3
FZR1
WNT16
SIRT6
PML
PRMT6
PRELP
PRKCD
MAPK8
MAPK11
MAPK9
MAPK10
MAP2K1
MAP2K6
MAP2K7
B2M
ZMIZ1
MIR20B
RBL1
BCL6
MAP2K4
BMPR1A
SPI1
SRF
BRCA2
NEK4
TBX2
TBX3
MIR590
TERC
TERF2
TERT
TOP2B
TWIST1
WNT1
WRN
SMC6
KAT6A
ZKSCAN3
HMGA2
CALR
YPEL3
ECRG4
MAPKAPK5
TP63
PNPT1
DNAJA3
EEF1E1
NUAK1
CHEK1
CHEK2
ROMO1
ERCC1
MIR21
MME
ATR
CTC1
RABAC1
TGFB2
ELAVL1
EZH2
KPNB1
TCEA3
GRP
THBS4
QTRT1
PLEKHG2
VPS18
DAGLB
PLEKHA7
ARHGEF10L
DDX54
SVOP
ARHGAP28
FRS3
HMGN1
MATCAP1
KCP
CCAR1
MKI67
NELFA
GTF2E1
CDYL2
LIN54
ARID1A
NOL9
KYNU
FHIT
LLPH
CPN1
CLK2
ABHD8
GNAO1
PSD
ATXN7L3B
DHRSX
CDC27
E2F2
SCMH1
MRE11
ANAPC4
MAP4K4
RPS6KA2
UBE2D1
EED
TNRC6C
ANAPC5
TNRC6A
TINF2
AGO1
CDC23
CABIN1
MAPK1
HIRA
TNRC6B
RBBP7
MAPK3
ACD
NBN
CCNE1
ERF
H2AZ2
UBE2S
NFKB1
ANAPC15
PHC1
ASF1A
LMNB1
RAD50
TFDP2
MAPKAPK3
IL1A
RPS6KA1
UBN1
RNF2
CDKN2C
H1-3
H1-1
H2BC11
AGO3
POT1
CDC16
H3-3B
KDM6B
CCNA1
PHC2
AGO4
ETS1
CDK4
IL6
TXN
RB1
MINK1
ANAPC11
CBX8
CBX4
RPS27A
CCNA2
H2BC1
TERF1
UBC
VENTX
ANAPC1
TNIK
MOV10
ETS2
H2BC5
H4C8
RBBP4
MAPKAPK2
H3-3A
ANAPC10
ANAPC16
MAPK7
TERF2IP
H3-4
H1-4
STAT3
CXCL8
UBE2E1
UBB
FOS
IFNB1
CEBPB
RELA
PHC3
CBX2
UBE2C
CCNE2
ANAPC2
CDC26
RPS6KA3
JUN
SUZ12
H2AC6
H2BC4
EHMT1
EP400
H3C13
CBX6
H2AC20
H1-5
H2BC21
H2BC13
SP1
H1-2
H1-0
ANAPC7
H2AC7
H2BC26
H4C3
H3C12
H4C11
H3C4
H4C16
H2BC12
TFDP1
MDM4
H3C14
H3C15
RING1
EHMT2
UBA52
H2BC15
H2BC12L
H2AJ
H4C15
H4C14
H4C12
H2BC14
H2BC8
H3C8
H2AB1
H2BC6
H4C6
H2BC17
H3C6
H4C13
H3C11
H2BC9
H3C1
H4C9
H2AC14
H2BC3
H4C5
H2AC8
H4C4
H2BC7
H3C7
H2AC4
H2BC10
H4C1
H4C2
H3C10
MIR24-2
MIR24-1
H3C2
H3C3
H2AC18
H2AC19
AG03
ADARB1
ADH1B
NUSAP1
DBF4
BARD1
BIRC5
BUB1
TPX2
CCNB2
CDK1
CDC20
CDC25A
CENPA
CENPE
CTH
FOSL2
H2AC16
IL12RB2
KIF4A
KIF11
KIF23
MAF
MAP1B
KIF20B
NEK2
NRGN
OR1E1
PDP1
EXOSC9
PPL
PRC1
PTTG1
PTTG3P
QPCT
KIF20A
RACGAP1
SMC4
SPAG5
AURKB
PLK4
TCF4
TFAM
TK1
TOP2A
PBK
TREM1
TTK
ZFY
A2M
ABCA8
ADAMTS5
ALDH3A2
APLP1
BACE1
C7
CCND2
RAPGEF4
COX7A1
CCDC85B
GBX2
GMFG
GABBR2
HBG1
HBG2
HSD17B2
LCAT
MMP3
TSPAN12
IVNS1ABP
PSTPIP2
CLIP1
SIM2
SLC4A4
SNCA
TFAP4
USF2
VAMP8
WFDC1
ZMAT3
ANO6
IL17RA
IL17A
TLR4
IL17RC
ENO1
ALDOC
G6PD
GAPDH
HK1
LDHA
PGK1
PKM
PRKAA1
AFMID
ACMSD
IDO2
AHR
FOXO1
QPRT
HAAO
EIF2AK1
IDO1
EIF2AK4
NOS1
AADAT
KLF5
TD02
TNF
IL1R2
CAT
KMO
NAMPT
CCL27
PARP1
SIRT2
NMNAT2
SIRT5
SIRT3
GOT1
GOT2
IL1B
喦桤吮DH1
MDH2
SLC2A1
SLC2A4
NAT2
ABCC4
PTGES3
CYSLTR1
PTGDR2
CYP4F8
PRXL2B
PTGR2
DECR1
DPEP1
EPHX2
AKR1B1
ALOX12
ALOX5
ALOX5AP
ALOX15
ALOX15B
GGT1
GGT5
HPGDS
GPX1
GSTP1
HPGD
FADS1
LTA4H
LTC4S
PLA2G4A
ELOVL2
PTGDR
PTGDS
PTGER1
PTGER2
PTGER3
PTGER4
PTGFR
PTGIR
PTGIS
PTGS1
PTGS2
ALOXE3
ELOVL5
DPEP2
SLCO2A1
TBXA2R
TBXAS1
PTGES2
AKR1C3
CBR1
FADS2
PTGES
ADCY3
PLCB1
GNAI1
GNAQ
GNAS
H2AZ1
CDKN1/
RPP38
SPTLC1
SGMS2
S1PR1
MTOR
KDSR
GBA1
GLB1
CERS2
ASAH1
S1PR5
SMPD3
PRKCA
PRKCB
UGCG
CERS4
SGPP1
DEGS1
SPHK1
S1PR2
FH
MDH1
ME1
ME2
PDHA1
PDK1
PDP2
BRAF
PXK
DEFB106A
LACTB
RHBDL2
NAV3
KDM1B
PDE5A
HEATR9
C18orf54
MSRB3
MOXD1
TYMS
KLF7
KRTAP2-3
TAGLN
POSTN
SLC7A14
ITGBL1
APOL6
CAVIN1
CHID1
TMED4
SPOCD1
PIK3R2
LINC02861
MYLK
GAS6
ACTN4
WDR1
WARS1
CD81
ACTB
SARS1
ZYX
PRDX6
FLNA
DHCR24
S100A10
PALLD
ACTA2
ANXA6
SERPING1
UBE2V1
CD9
CD99
GNAI2
TGM2
MYL9
PXN
TUBA1A
GPX4
CPE
SLC7A5
BGN
DAB2
NREP
IFITM2
ZFP36L2
ITGA5
PHGDH
DPYSL3
CNN3
ANXA2
CNN2
ITGA6
EPB41L2
MTHFD2
TMEM106C
FBLN1
MYOF
RTL8C
HSPB1
LIPA
CAPG
DCN
FARP1
MCM6
CAPZB
MEST
SFRP1
SDC4
TJP2
TSPO
ARHGAP1
PLIN3
LY6E
TUBB2A
MVP
BLVRB
LAMA4
ARL4C
NNMT
GBP1
ACTG2
SERPINF1
CTSH
COL1A1
MATN2
SPOCK1
TRAM2
PRSS23
PCOLCE
DHRS3
PCLAF
AK1
AXL
STK17A
PIK3R3
GBP2
GPC1
FBN1
SYNPO
PCK2
ANPEP
SDC3
FHL2
ARNT2
LOXL2
MTSS1
CAV1
TRIM14
MAP1A
FBN2
RASSF2
S100A4
TLN1
CAV2
COL5A1
PDLIM7
RBP1
COL15A1
LOXL1
GPRC5B
FRZB
EMP3
LMOD1
SEMA3C
IL32
VCAM1
CNN1
NMI
SYT1
FRY
TPM2
RAD51AP1
DCTN3
PSMB9
LOX
RGS10
AGA
GSTM1
CDC7
TOX
RAB40B
CROT
SRD5A1
LTBP2
NPTX1
HHEX
NFE2L3
MELK
PSG5
GMDS
SHROOM2
NMT2
ARL4A
ASNS
PRIM1
MAMLD1
PSPH
CLEC3B
PDGFRL
NR3C2
SNTB2
MN1
LRRC17
SMAD3
PRSS12
EXOG
RUNX1T1
SNX7
HOXB5
WNT2
NRXN3
ROR1
SIX1
SLC14A1
ITGA4
POLE2
RELN
RAB3B
CPM
TPM1
PTX3
FOXD1
RARRES1
FMO3
EFEMP2
GDF5
APOBEC3B
OXTR
HBD
CLDN11
SCN9A
ASS1
TNFSF4
SERPINH1
TMT1A
ACOT7
OSBPL1A
PSG4
PSG1
PRPS1
RRAS2
PPARG
PDLIM1
GARS1
C1S
FLOT1
CLU
ANXA2P2
THY1
SRI
TGFBR2
TUBB4B
TUBB
CADM1
MDK
NR2F2
COL6A2
DEPP1
TUBB6
NUPR1
TUBA1C
CDC42EP3
ECM1
RAP1GDS1
ABAT
PTN
CD200
EPHB2
SLC1A4
OSBPL3
TMEM47
SMAGP
CXCL12
ADAM19
PTCH1
TSPAN5
TP53TG1
FAP
GATA6
OLR1
CARD10
KCNH2
IDH2
B3GALT2
PMP22
TRIOBP
MAB21L2
INHBE
MFGE8
TP53I3
TUBA1B
BMP4
ICA1
TBCB
MYH9
AHNAK
C1R
COL6A1
MTUS1
ATP2B4
FKBP9
MPRIP
IFITM3
GALNT10
TMEM97
SLC7A1
NRP1
SULF1
CLIP3
NOTCH2
CHN1
MFAP4
RNF115
CBS
HEG1
ANGPTL2
CAVIN3
CREB3L1
OLFML2A
ADGRG6
TENM4
MTCL1
PLPPR4
F2RL1
SGCD
CAND2
ATP6V0E2
DIPK1A
XYLT1
RBMX
RABGAP1L
TUBB2B
SHMT2
MACROH2A1
ADD1
HSPB6
CDH6
DOK5
SPATS2L
PRIM2
CYB5A
MCM5
UBE2V1P3
KIAA0930
S100A6
EVL
TNS3
BACE2
NIBAN1
SNN
NT5DC2
UBR7
OLFML3
NAV2
TMEM176A
NLRP1
CARHSP1
STEAP3
SNRNP25
SLC2A4RG
JADE1
HCFC1R1
CEP55
WASHC3
LHFPL6
NES
LXN
MCUB
ANO1
BAALC
MAN1C1
FHOD3
DDX60
OPN3
BCL7C
WWOX
TIPIN
RNF128
DOCK10
TRPV2
CEP15
PDGFD
AK5
CNTNAP1
SCARA3
NXN
COPZ2
SYNE3
RWDD1
TMEM35A
FGD6
TAC3
KCNN2
VGLL3
RGS17
CORIN
LIMS2
PSAT1
STXBP6
LBH
WNT5B
COTL1
MAP3K7CL
SH3BGRL3
SYNC
EIF4EBP1
KCNMA1
CORO1C
COL5A2
ADGRA2
EHD2
MCM4
EHD1
SH3BP4
JPT1
WDR41
STMN3
ZNF703
LIMD1
THSD4
GASK1B
PARP9
UACA
NTN4
NUF2
ABI3BP
PKIB
AS3MT
GPC6
MGARP
KCNMB2
USP44
PBOV1
TMTC1
CDCA7
NIPSNAP3A
CXXC5
TIMP2
ERRFI1
ANKRD13A
CAMK2D
APCDD1
SIPA1L2
UTRN
C12orf75
SESN3
POGLUT3
ARHGAP18
CCDC80
TRAPPC1
VSIR
DTX3L
SYTL2
RPL22L1
SLC66A3
UHRF1
CTHRC1
SKA2
SYNPO2
JAZF1
CYTOR
MMP24OS
NIPAL3
IRAG1
PRICKLE1
PPM1M
JDP2
ATP8B1
ADAMTS2
SPTBN1
CHML
TPT1-AS1
VAT1L
MECOM
RASSF4
SLC9A7
SAMD9L
IFIT2
TENT5C
SSPN
RGMB
LOXL4
RASSF3
AFF3
HELLS
FAM171B
TMEM200B
NFIX
EPHA4
CNKSR3
CMBL
MAGI2-AS3
EPG5
MRGPRF
TNFRSF19
EVA1A
CDC42EP5
TRNP1
LIN7A
IL17RD
ABHD12
PLEKHG4
CAMK2N1
ALPK2
SCUBE3
GALNT15
SCN7A
TMTC2
NALCN
XAF1
PEAR1
NUDT7
DIAPH3
MIR155HG
GALNT5
SPX
CNTN3
PAK1
HIC1
ZNF469
FRMD5
BEND6
FCRL5
RSBN1L
LOXL1-AS1
KRTAP1-5
PRKAG2
PRAG1
TOX-DT
RHOJ
DUBR
BRIP1
ADAMTS8
TSLP
PRSS35
ANO4
DPF3
LARP6
HOXB-AS3
ELOVL2-AS1
KCTD16
FZD2
DENND1B
FOXC2
TMEM171
LPP
BMPER
LMO7
SBF2-AS1
FOXL1
HACD4
HIVEP3
MINDY2
ARRB1
BCL2
AKT1
HSP90AA1
XRCC6
MYC
PPP2CA
TNKS
KRAS
EGFR
TEP1
XRCC5
FGF1
CDKN3
ZFHX4-AS1
SCD
DEK
SSRP1
SMARCC1
MCM3
TPR
LUM
NASP
MCM2
USP1
FOXM1
HPRT1
DDIT4
PYGL
RNASEH2A
TIMELESS
IMPA2
FBXO11
RBBP8
TMPO
CEP57
BUB1B
CA12
RFC4
AKR1C1
SMC2
GTSE1
RGS4
ITGB3BP
TMSB15A
PSIP1
GINS1
HAS2
HMMR
MEIS2
CENPF
ANP32E
EZR
TTC3
ATRX
PPIG
NSD2
GPM6B
SMC3
PLPP3
ANXA3
MSH2
LSM2
RPA3
CASP6
TNFAIP8
KCNK2
CACYBP
MCM7
MSH6
CBX5
CERS6
CRYBG1
C2CD5
DNAJC9
PGAP1
LRRC15
GMPS
CDC42BPA
RIF1
EXOSC8
SUPT16H
ZNF22
NFYB
GMNN
RNF138
NCAPG2
ASPM
BNC2
DEPDC1
CDCA8
GINS2
TBL1XR1
FIGNL1
CENPK
C1orf21
CTDSPL2
C1QTNF2
CDCA7L
HAUS1
FAM72C
HERC4
ANKRD28
TIFA
SLFN11
NFXL1
RALGPS2
S1PR3
LSAMP
TICAM2
KNL1
PCDH7
SPIN4
SLIT2
JAM2
IQGAP3
CCBE1
SGO2
ALDH1L2
CENPH
CHAC2
KIF14
ADAMTS6
RBMS3
GAS2L3
SERPINB8
RBIS
ENSG00000250041
ELOB
RPS21
RPL36A
SOX4
COX6B1
TOMM7
RPL38
UQCR11
NDUFA1
SYNE2
ATP5MF
SNRPE
ATOX1
MT1X
LSM7
AAK1
SNRPG
MT1H
NDUFB1
ATP5MG
RPL36AL
ATP5MC2
SNRPB
RPS28
SEC62
ATP5ME
PITX1
ATP5MJ
POLR2L
MT2A
MT1E
NFIB
COX5B
COX7C
C4A
KIR3DX1
MT1F
NDUFB2
TMEM258
NDUFB4
NDUFA3
CKLF
RAB27A
DTL
UQCC2
MALAT1
OST4
ZFAS1
SNHG6
PET100
COPS9
CENPW
RBM39
SNORD60
FMO2
CDT1
ZNF367
NICOL1
NPIPB13
USP6
MTHFD2L
RNF145
WDR76
THORLNC
LINC00973
ZNF827
RAD51D
RFC2
SERPINA9
DCBLD1
OSMR
TBX2-AS1
FBXL21P
RGS5
EIF5-DT
LUZP1
IFT80
ITPRIPL2
ZNF846
DDX24
GNB1
PTMA
ODC1
LGALS3BP
TXNIP
PAICS
ADD3
HADH
SF3B1
SON
PCNA
ATP1B1
ANP32B
ENO2
EMP1
ENC1
RRM1
RPA1
SMC1A
IFITM1
IFNGR2
UBE2L6
TUBG1
LAPTM5
PSME2
NET1
SLC25A36
SPEN
LANCL1
PLTP
WWTR1
AKR7A2
MTHFD1
ACBD3
IGF2
PLSCR1
TRIB2
RANBP1
ACADM
MLH1
DHFR
GUSB
NUDT21
OXCT1
SERPINA1
FAH
SP100
CTSS
RHOBTB3
THBS2
HAT1
JARID2
DCK
TGIF1
CEBPZ
PRPS2
ARMCX2
DDB2
MMD
FEZ1
FANCG
SKP2
NUCB2
DIO2
MTR
NQO2
IRF9
THBD
SCG5
CD82
CHST2
GCLM
MMP9
IFT25
CDC6
FUT8
COL7A1
ENOSF1
TCIRG1
APOBEC3G
ACP3
EFS
IFI6
FZD1
EDNRA
CXCL1
GEM
CLDN5
CXCL10
MMP12
ISG20
TAGLN3
FEN1
BTN3A3
IL6ST
SOX11
EMP2
CRIP1
GFPT2
CCL3
VRK2
SMAD5
AREG
ACYP1
LIF
CBR3
PDZK1
HIP1
SAC3D1
CCL20
STEAP1
HSPA4L
BTG3
MMP10
BCL2A1
CYP3A5
TRPC1
WASL
CLGN
VNN1
BDKRB2
CYP3A7
COL10A1
SLBP
EGR3
CST1
CXCL6
SERPINB7
COMMD4
TNP1
IL24
IL11
CST4
GABRB1
CSF3
CXCL3
PLAGL1
AGGF1
FRMD4A
CST2
SRRM2
PTP4A2
HMGN2
PRKDC
TOP1
ALDH7A1
DUT
PSMB8
HLA-B
SLC39A8
CHI3L1
DUSP5
KYAT3
CENPX
HDGFL3
RIPK2
MBD4
MXRA5
PDLIM3
RRM2
CXCL2
CD69
IL33
BTN3A2
VWA5A
CSF2
INHBA
VEGFA
BIRC3
SYNJ2
CXCL11
LRIG1
FBL
PRRC2C
FAF2
KCTD12
FBXO21
SEL1L3
MYH10
DIP2C
WEE1
MAP4
ZEB1
POLD3
CEMIP
SLC5A3
ACKR3
FANCI
BBX
ABHD3
SLC43A3
GSAP
TEX30
PRSS3
CENPS
G0S2
PMS1
BRD3OS
PSMC3IP
BEAN1
LSP1P5
PPBP
GAL
KCNG1
GK
TRIM56
CXCL5
GLUL
THAP9-AS1
TSC22D1
DNM1
PRSS3P2
DIRAS3
MAST2
WDHD1
C3
NUCKS1
RNASET2
CCNB1IP1
NUP85
MEA1
DERA
TRIB3
MAGEF1
OXR1
MLPH
PRKD3
ZDHHC6
PELI1
BEX1
S100PBP
KANK2
RFWD3
PLEK2
ATAD2
FERMT1
TMEM132A
CENPU
NETO2
RMI1
PIDD1
RHOF
NSMCE4A
FKBP11
PITPNC1
RASL12
ZBTB38
SLAMF8
HPSE
RAB38
DSN1
ERAP2
CYP26B1
TM6SF1
SLCO4A1
GALNT6
SOX17
MCUR1
CYB5R2
KLHL7
BMAL2
CDK5RAP2
TNFSF15
IL37
ZNF83
DONSON
SPDL1
XIST
RBCK1
TRMT5
LINC00342
FLT1
IL27RA
CASP8AP2
SLC27A3
HACD3
THRAP3
CYBRD1
MCMBP
SLC25A37
NSD3
DNAJC1
PI4K2B
SRD5A3
C9orf40
SMOC1
PRTFDC1
NFKBIZ
BBS2
UBE2T
C11orf54
GON7
GJB2
GBP3
RASD1
TALAM1
PPIL3
PRXL2A
TMEM107
ERGIC1
FGD5-AS1
DYNC2I2
YY1
MIB1
NAV1
MLLT6
PREX1
STING1
MRPS6
GNG2
ST3GAL1
LINC03104
LRP11
ABI2
FBXO45
HIPK2
CPNE2
NOL4L
GPD2
SLC7A2
TMEM54
EHF
CAMTA1
GLCCI1
ARL6IP6
BRI3BP
NAP1L1
WDR54
RDH10
DGAT2
CENPV
CYGB
CISD2
PRRX1
FAM114A1
CNRIP1
CCDC71L
SESTD1
FMC1
RNF168
GXYLT1
RFLNB
SLC25A40
MEDAG
C11orf96
PRRT2
PHF19
TCEAL3
C6orf136
CD274
FOXQ1
AKAP12
NME7
TCEAL7
POU2F2
ZG16B
MRI1
PRR11
ABTB3
SRGAP2B
RAB27B
HAUS2
GJC1
SIMC1
OSBPL8
NR2F1-AS1
DYNC1H1
SPATA18
GLIS3
IFIT3
CSTF3
GDNF
SLC20A1
LRFN5
CAMK2N2
CEP19
ANKRD9
SRGAP2
GTPBP10
SEMA4B
SNORD7
CKMT2-AS1
SAMHD1
APCDD1L
PAXIP1-DT
SFR1
ENSG00000269825
DNAJC18
SDHAF4
RFTN2
RASSF8-AS1
PAQR5
WDFY2
SANBR
HEY1
COL4A5
FABP3
GHITM
UQCRQ
ATP5MC3
NDUFB11
ACSS2
DIABLO
CX3CL1
TFRC
UQCRFS1
CA4
CALB1
NDRG1
GPNMB
VAT1
NPC2
HCST
TMED10
MPEG1
EFEMP1
FCGR2A
FCGR2B
RASA3
CLIC4
GFAP
GNS
GSTA1
HBA1
ANXA5
APOD
JCHAIN
DCLK1
LGALS3
LYZ
MGST1
MSN
PCSK6
PSMD11
RNF213
SGK1
SPP1
C1QA
C1QB
C1QC
VWF
DERL1
ADIPOR2
LITAF
EFCAB14
HTRA1
GADD45G
GADD45A
RCHY1
BBC3
SESN1
SFN
APAF1
IGF1
FAS
GADD45B
RRM2B
SHISA5
SERPINB5
PMAIP1
CYCS
RPRM
ADGRB1
BAX
BID
TP53AIP1
PERP
COP1
SIAH1
TP73
TSC2
CASP3
SESN2
CASP8
CASP9
PPM1D
CCNB3
TNFRSF10B
CCND3
CCNG1
CCNG2
EI24
CKS2
KIFC1
KIF2C
NINJ1
GDF15
BTG2
CYFIP2
SULF2
SAT1
MMP7
PDPN
CUL5
ADAM12
VCAN
LRRC32
SH3PXD2B
SDR42E1
KRT34
NFASC
CPXM2
CFB
SPECC1
AIMP2
HSPG2
ITGB5
ADM
LMCD1
PTK7
LRATD1
ELN
DCT
FNDC1
CRIP2
FMOD
ARHGAP5
SLIT3
CCN1
CELF2
LHFPL2
BLM
SELPLG
CAPN5
ARL4D
PER3
CDON
ISLR
PLOD2
ANTXR1
FBXO32
ELP5
CTSK
PAPPA
MDFI
DPT
NAA10
MZT1
VPS26B
EIF2B3
BBS7
KDELR3
ARPC1B
DKK1
ATP2B1
SLC6A8
POLE4
SLC22A18
RNF150
DENND2B
CALD1
ADIRF
VAMP3
EXT1
CTSZ
NAB1
EIF3CL
MTREX
TRIM28
KRT18
UCHL1
FDFT1
PGM5
ARID5A
GSTT1
ARMC9
EREG
PIANP
DANCR
SLC38A11
FZD7
TSHZ1
FOXF2
STC2
EHD3
SLC38A2
ANXA11
PAX8-AS1
MKX
SNX9
ADAMTS1
PAPSS2
IGF2R
TAPBP
RPS4Y1
RILPL2
USP53
CRIM1
CCR1
GZMK
KLRC1
CXCR6
CCR2
CCR5
CLEC2B
MX1
NRIP1
[truncated: 75 more rows]
